# Supplementary material for: A Milk-Fat Based Diet Increases Metastasis in the MMTV-PyMT Mouse Model of Breast Cancer
Source: Nutrients. 2021 Jul 15;13(7):2431. doi: 10.3390/nu13072431 (PMC8308868; doi:10.3390/nu13072431)
Supplement: Supplementary file 1 [file nutrients-13-02431-s001.zip]

Archive with 1 entries (1 files):
- nutrients-1263720-supplementary.pdf
